# Supplementary material for: Epidemiology of Injuries in Women’s Rugby Sevens: A Systematic Review
Source: Sports (Basel). 2026 Feb 6;14(2):73. doi: 10.3390/sports14020073 (PMC12944868; doi:10.3390/sports14020073)
Supplement: Supplementary file 1 [file sports-14-00073-s001.zip]

Archive with 1 entries (1 files):
- sports-4034248-supplementary.pdf
